# Supplementary material for: How Acculturation Influences Attitudes about Advance Care Planning and End-of-Life Care among Chinese Living in Taiwan, Hong Kong, Singapore, and Australia
Source: Healthcare (Basel). 2021 Oct 30;9(11):1477. doi: 10.3390/healthcare9111477 (PMC8621689; doi:10.3390/healthcare9111477)
Supplement: Supplementary file 1 [file healthcare-09-01477-s001.zip]

Archive with 1 entries (1 files):
- healthcare-1414147-supplementary.pdf
